# Supplementary material for: Fusarium Species Associated with Cherry Leaf Spot in China
Source: Plants (Basel). 2022 Oct 19;11(20):2760. doi: 10.3390/plants11202760 (PMC9609575; doi:10.3390/plants11202760)
Supplement: Supplementary file 1 [file plants-11-02760-s001.zip]

Archive with 1 entries (1 files):
- plants-1869382-supplementary.pdf
